# Supplementary material for: Avian Cerebellar Floccular Fossa Size Is Not a Proxy for Flying Ability in Birds
Source: PLoS One. 2013 Jun 25;8(6):e67176. doi: 10.1371/journal.pone.0067176 (PMC3692442; doi:10.1371/journal.pone.0067176)
Supplement: Data S1 — Measurements and flight-style coding for all included avian taxa. (XLS) [file pone.0067176.s001.xls]

## Sheet: Measurements
Order	Family	Genus	Species	Common Name	Body Mass (g) (Dunning, 2008)	BCEV	FFV	BCEVr
Struthioniformes	Struthionidae	Struthio	camelus	Ostrich	111000	36518	195.92	36322.1
Struthioniformes	Casuariidae	Dromaius	novaehollandiae	Emu	34200	27054.5	236.13	26818.4
Struthioniformes	Casuariidae	Casuarius	casuarius	Cassowary	44000	32724.3	271.95	32452.3
Apterygiformes	Apterygidae	Apteryx	haastii	Great spotted kiwi	2055	12496.1	32.24	12463.9
Rheiformes	Rheidae	Rhea	americana	Greater rhea	23000	13713	153.76	13559.3
Tinaniformes	Tinamidae	Rhynchotus	ruficens	Red winged tinamou	844	3690.58	14.86	3675.72
Galliformes	Phasianidae	Gallus	gallus	Red junglefowl	904	3976.07	35.87	3940.2
Galliformes	Phasianidae	Phasianus	colchicus	Common pheasant	1135	4021.23	29.78	3991.45
Gruiformes	Gruidae	Grus	grus	Common crane	5500	19959.8	166.06	19793.7
Opisthocomiformes	Opisthocomidae	Opisthocomus	hoatzin	Hoatzin	696	3370	33.33	3336.67
Columbiformes	Columbidae	Columba	livia	Rock dove	354	2134.52	14.84	2119.68
Columbiformes	Columbidae	Pezophaps+	solitaria+	Solitaire	20400	8665.89	48.72	8617.17
Anseriformes	Anatidae	Aythya	fuligula	Tufted duck	701	5351	38.97	5312.03
Anseriformes	Anatidae	Cygnus	olor	Mute swan	10735	17360.4	149.53	17210.8
Anseriformes	Anatidae	Tachyeres	brachypterus	Falkland steamer duck	3450	6667.4	92.15	6575.25
Procellariiformes	Diomedeidae	Diomedea	exulans	Wandering albatross	8190	29151.6	192.4	28959.2
Procellariiformes	Hydrobatidae	Pelagodroma	marina	White faced storm petrel	47.2	496.91	3.92	492.99
Procellariiformes	Procellaridae	Fulmarus	glacialis	Northern fulmar	613	7440.16	48.96	7391.2
Procellariiformes	Pelecanoididae	Pelecanoides	urinatrix	Common diving petrel	141	1351.72	21.11	1330.61
Sphenisciformes	Spheniscidae	Eudyptula	sp.	Little penguin	1120.5	8522.17	64.3	8457.87
Phaethontiformes	Phaethontidae	Phaethon	lepturus	White tailed tropic bird	329.6	2803.58	40.5	2763.08
Charadriiformes	Rhynchopidae	Rhynchops	niger	Black skimmer	301.5	1235.81	8.45	1227.36
Charadriiformes	Laridae	Larus	argentatus	Herring gull	1085	5719.9	30.4	5689.5
Charadriiformes	Laridae	Creagrus	furcatus	Swallow tailed gull	687	4927.97	25.22	4902.75
Charadriiformes	Laridae	Gelochelidon	nilotica	Gull billed tern	233	1900.16	17.36	1882.8
Charadriiformes	Laridae	Stercorarius	skua	Skua	1340	6785.19	53.89	6731.3
Charadriiformes	Alcidae	Alca	torda	Razorbill	726	3285.72	47.04	3238.68
Gaviiformes	Gaviidae	Gavia	immer	Great northern loon	4980	12284.9	179.58	12105.4
Podicipediformes	Podicipedidae	Podiceps	cristatus	Great crested grebe	869	3303.11	44.61	3258.5
Pelecaniformes	Pelecanidae	Pelecanus	erythrorhynchus	American white pelecan	5649.5	13012.4	105.12	12907.3
Pelecaniformes	Fregatidae	Fregata	magnificens	Magnificent frigate bird	1414	10402.1	66.31	10335.8
Pelecaniformes	Phalacrocoraciidae	Phalacrocorax	carbo	Great cormorant	2935	13440	82.2	13357.8
Pelecaniformes	Phalacrocoraciidae	Phalacrocorax	harrisi	Galapagos cormorant	3050	10936.7	71.37	10865.4
Pelecaniformes	Threskiornithidae	Threskiornis	aethiopicus	Sacred ibis	1498	9643.49	54.17	9589.32
Falconiformes	Accipitridae	Buteo	buteo	Common buzzard	875	7856.74	33.22	7823.52
Falconiformes	Accipitridae	Aquila	chrysaetos	Golden eagle	4263	21045	104.74	20940.3
Falconiformes	Accipitridae	Circus	cyaneus	Hen harrier	365	3928.72	25.86	3902.86
Falconiformes	Cathartidae	Vultur	gryphus	Condor	11300	27099.9	383.23	26716.7
Falconiformes	Sagittariidae	Sagittarius	serpentarius	Secretary bird	4017	12912.3	124.33	12787.9
Falconiformes	Falconidae	Falco	tinnunculus	Common kestrel	184	3154.65	20.17	3134.48
Falconiformes	Falconidae	Falco	subbuteo	Eurasian hobby	209	2994.73	18.65	2976.08
Falconiformes	Pandionidae	Pandion	haliaetus	Osprey	1485.5	10151.4	80.57	10070.8
Caprimulgiformes	Podargidae	Podargus	strigoides	Tawny frogmouth	309.6	2326.85	18.64	2308.21
Caprimulgiformes	Steatornithidae	Steatornis	caripensis	Oilbird	408	2041.8	15.33	2026.47
Piciformes	Ramphastidae	Ramphastos	dicolorus	Toucan	331	4525.02	34.45	4490.57
Trogoniformes	Trogonidae	Trogon	curucui	Blue crowned trogon	54	890.72	6.33	884.39
Passeriformes	Tyrannidae	Tyrannus	tyrannus	Eastern kingbird	39.9	532.91	1.38	531.53
Passeriformes	Hirundinidae	Hirundo	rustica	Barn swallow	14.98	217.42	4.14	213.28
Passeriformes	Corvidae	Corvus	corax	Raven	940	17937.8	91.52	17846.3
Passeriformes	Meliphagidae	Acanthorhynchus	superciliosus	Western spinebill	9.75	2369.64	28.89	2340.75
Psittaciformes	Psittacidae	Ara	macao	Scarlet macaw	1015	15157.9	29.08	15128.8
Psittaciformes	Psittacidae	Amazona	aestiva	Blue fronted amazon	451	8511.51	35.24	8476.27
Psittaciformes	Strigopidae	Strigops	habroptila	Kakapo	1750	8849.56	26.06	8823.5
Apodiformes	Apodidae	Apus	apus	Common swift	37.6	707.83	5.25	702.58
Strigiformes	Tytonidae	Tyto	alba	Barn owl	418.9	6522.84	22.65	6500.19
Ciconiiformes	Ciconidae	Ciconia	ciconia	White Stork	3448	11348.1	56.15	11292
Ciconiiformes	Ardeidae	Ardea	cineria	Grey heron	1443	4999.82	69.61	4930.21
Coraciiformes	Alcedinidae	Alcedo	atthis	Common kingfisher	31.4	741.51	8.12	733.39
Coraciiformes	Coraciidae	Coracias	garrulus	European roller	146	1970.03	12.7	1957.33
Apodiformes	Trochilidae	Selasphorus	rufus	Rufus hummingbird	3.5	157.29	1.64	155.65

## Sheet: Volancy
Genus	Species	Common Name	Flightless?
Struthio	camelus	Ostrich	yes
Dromaius	novaehollandiae	Emu	yes
Casuarius	casuarius	Cassowary	yes
Apteryx	haastii	Great spotted kiwi	yes
Rhea	americana	Greater rhea	yes
Rhynchotus	ruficens	Red winged tinamou	no
Gallus	gallus	Red junglefowl	no
Phasianus	colchicus	Common pheasant	no
Grus	grus	Common crane	no
Opisthocomus	hoatzin	Hoatzin	no
Columba	livia	Rock dove	no
Pezophaps+	solitaria+	Solitaire	yes
Aythya	fuligula	Tufted duck	no
Cygnus	olor	Mute swan	no
Tachyeres	brachypterus	Falkland steamer duck	yes
Diomedea	exulans	Wandering albatross	no
Pelagodroma	marina	White faced storm petrel	no
Fulmarus	glacialis	Northern fulmar	no
Pelecanoides	urinatrix	Common diving petrel	no
Eudyptula	sp.	Little penguin	no
Phaethon	lepturus	White tailed tropic bird	no
Rhynchops	niger	Black skimmer	no
Larus	argentatus	Herring gull	no
Creagrus	furcatus	Swallow tailed gull	no
Gelochelidon	nilotica	Gull billed tern	no
Stercorarius	skua	Skua	no
Alca	torda	Razorbill	no
Gavia	immer	Great northern loon	no
Podiceps	cristatus	Great crested grebe	no
Pelecanus	erythrorhynchus	American white pelecan	no
Fregata	magnificens	Magnificent frigate bird	no
Phalacrocorax	carbo	Great cormorant	no
Phalacrocorax	harrisi	Galapagos cormorant	yes
Threskiornis	aethiopicus	Sacred ibis	no
Buteo	buteo	Common buzzard	no
Aquila	chrysaetos	Golden eagle	no
Circus	cyaneus	Hen harrier	no
Vultur	gryphus	Condor	no
Sagittarius	serpentarius	Secretary bird	no
Falco	tinnunculus	Common kestrel	no
Falco	subbuteo	Eurasian hobby	no
Pandion	haliaetus	Osprey	no
Podargus	strigoides	Tawny frogmouth	no
Steatornis	caripensis	Oilbird	no
Ramphastos	dicolorus	Toucan	no
Trogon	curucui	Blue crowned trogon	no
Tyrannus	tyrannus	Eastern kingbird	no
Hirundo	rustica	Barn swallow	no
Corvus	corax	Raven	no
Acanthorhynchus	superciliosus	Western spinebill	no
Ara	macao	Scarlet macaw	no
Amazona	aestiva	Blue fronted amazon	no
Strigops	habroptila	Kakapo	yes
Apus	apus	Common swift	no
Tyto	alba	Barn owl	no
Ciconia	ciconia	White Stork	no
Ardea	cineria	Grey heron	no
Alcedo	atthis	Common kingfisher	no
Coracias	garrulus	European roller	no
Selasphorus	rufus	Rufus hummingbird	no

## Sheet: Nudds et al. 2007
Genus	Species	Common Name	Brachial Index	Brachial Index (Log10)
Struthio	camelus	Ostrich	3.18	0.502427
Dromaius	novaehollandiae	Emu	1.4	0.146128
Casuarius	casuarius	Cassowary	1.49	0.173186
Apteryx	haastii	Great spotted kiwi	2.24	0.350248
Rhea	americana	Greater rhea	1.36	0.133539
Rhynchotus	ruficens	Red winged tinamou	1.01	0.00432137
Gallus	gallus	Red junglefowl	1.07	0.0293838
Phasianus	colchicus	Common pheasant	1.11	0.045323
Grus	grus	Common crane	0.9	-0.0457575
Opisthocomus	hoatzin	Hoatzin	0.98	-0.00877392
Columba	livia	Rock dove	0.86	-0.0655015
Pezophaps+	solitaria+	Solitaire	1.39	0.143015
Aythya	fuligula	Tufted duck	1.12	0.049218
Cygnus	olor	Mute swan	1.07	0.0293838
Tachyeres	brachypterus	Falkland steamer duck	1.28	0.10721
Diomedea	exulans	Wandering albatross	0.99	-0.00436481
Pelagodroma	marina	White faced storm petrel	1.08	0.0334238
Fulmarus	glacialis	Northern fulmar	1.06	0.0253059
Pelecanoides	urinatrix	Common diving petrel	1.23	0.0899051
Eudyptula	sp.	Little penguin	1.41	0.149219
Phaethon	lepturus	White tailed tropic bird	0.96	-0.0177288
Rhynchops	niger	Black skimmer	0.82	-0.0861861
Larus	argentatus	Herring gull	0.89	-0.05061
Creagrus	furcatus	Swallow tailed gull	0.87	-0.0604807
Gelochelidon	nilotica	Gull billed tern	0.84	-0.0757207
Stercorarius	skua	Skua	0.99	-0.00436481
Alca	torda	Razorbill	1.29	0.11059
Gavia	immer	Great northern loon	1.25	0.09691
Podiceps	cristatus	Great crested grebe	1.06	0.0253059
Pelecanus	erythrorhynchus	American white pelecan	0.91	-0.0409586
Fregata	magnificens	Magnificent frigate bird	0.79	-0.102373
Phalacrocorax	carbo	Great cormorant	0.93	-0.0315171
Phalacrocorax	harrisi	Galapagos cormorant	1.22	0.0863598
Threskiornis	aethiopicus	Sacred ibis	0.86	-0.0655015
Buteo	buteo	Common buzzard	0.84	-0.0757207
Aquila	chrysaetos	Golden eagle	0.86	-0.0655015
Circus	cyaneus	Hen harrier	0.88	-0.0555173
Vultur	gryphus	Condor	0.84	-0.0757207
Sagittarius	serpentarius	Secretary bird	0.99	-0.00436481
Falco	tinnunculus	Common kestrel	0.85	-0.0705811
Falco	subbuteo	Eurasian hobby	0.88	-0.0555173
Pandion	haliaetus	Osprey	0.79	-0.102373
Podargus	strigoides	Tawny frogmouth	0.84	-0.0757207
Steatornis	caripensis	Oilbird	0.68	-0.167491
Ramphastos	dicolorus	Toucan	0.75	-0.124939
Trogon	curucui	Blue crowned trogon	0.86	-0.0655015
Tyrannus	tyrannus	Eastern kingbird	0.69	-0.161151
Hirundo	rustica	Barn swallow	0.66	-0.180456
Corvus	corax	Raven	0.82	-0.0861861
Acanthorhynchus	superciliosus	Western spinebill	0.87	-0.0604807
Ara	macao	Scarlet macaw	0.82	-0.0861861
Amazona	aestiva	Blue fronted amazon	0.83	-0.0809219
Strigops	habroptila	Kakapo	1.03	0.0128372
Apus	apus	Common swift	0.64	-0.19382
Tyto	alba	Barn owl	0.9	-0.0457575
Ciconia	ciconia	White Stork	0.86	-0.0655015
Ardea	cineria	Grey heron	0.85	-0.0705811
Alcedo	atthis	Common kingfisher	0.84	-0.0757207
Coracias	garrulus	European roller	0.83	-0.0809219
Selasphorus	rufus	Rufus hummingbird	0.76	-0.119186
Note: Acanthorhynchus, Creagrus, Selasphorus and Trogon were not included in the original dataset of Nudds et al. (2007).
Humerus/ulna measurements for Acanthorhynchus, Creagrus and Trogon were kindly provided by Joanne Cooper (NHMUK) and for Selasphorus by S.A.W. from NMS Z.2002.108.2.

## Sheet: Rayner 1988
Genus	Species	Common Name	Flight Style
Struthio	camelus	Ostrich	0
Dromaius	novaehollandiae	Emu	0
Casuarius	casuarius	Cassowary	0
Apteryx	haastii	Great spotted kiwi	0
Rhea	americana	Greater rhea	0
Rhynchotus	ruficens	Red winged tinamou	1
Gallus	gallus	Red junglefowl	1
Phasianus	colchicus	Common pheasant	1
Grus	grus	Common crane	3
Columba	livia	Rock dove	2
Pezophaps+	solitaria+	Solitaire	0
Aythya	fuligula	Tufted duck	4
Cygnus	olor	Mute swan	4
Tachyeres	brachypterus	Falkland steamer duck	0
Diomedea	exulans	Wandering albatross	3
Pelagodroma	marina	White face storm petrel	3
Fulmarus	glacialis	Northern fulmar	3
Pelecanoides	urinatrix	Common diving petrel	4
Phaethon	lepturus	White tailed tropic bird	1
Rhynchops	niger	Black skimmer	1
Larus	argentatus	Herring gull	5
Creagrus	furcatus	Swallow tailed gull	5
Gelochelidon	nilotica	Gull billed tern	1
Stercorarius	skua	Skua	5
Alca	torda	Razorbill	4
Gavia	immer	Great northern loon	4
Podiceps	cristatus	Great crested grebe	4
Pelecanus	erythrorhynchus	American white pelecan	2
Fregata	magnificens	Magnificent frigate bird	5
Phalacrocorax	carbo	Great cormorant	4
Phalacrocorax	harrisi	Galapagos cormorant	0
Threskiornis	aethiopicus	Sacred ibis	3
Buteo	buteo	Common buzzard	3
Aquila	chrysaetos	Golden eagle	3
Circus	cyaneus	Hen harrier	5
Vultur	gryphus	Condor	3
Sagittarius	serpentarius	Secretary bird	3
Falco	tinnunculus	Common kestrel	5
Falco	subbuteo	Eurasian hobby	5
Pandion	haliaetus	Osprey	3
Tyrannus	tyrannus	Eastern kingbird	5
Hirundo	rustica	Barn swallow	5
Corvus	corax	Raven	2
Ara	macao	Scarlet macaw	2
Amazona	aestiva	Blue fronted amazon	2
Strigops	habroptila	Kakapo	0
Apus	apus	Common swift	3
Tyto	alba	Barn owl	3
Ciconia	ciconia	White Stork	3
Ardea	cineria	Grey heron	3
Alcedo	atthis	Common kingfisher	2
Based on Rayner 1988
Flightless	0
Poor' fliers	1
General (close to intersection of axes)	2
Marine and thermal soarers	3
Diving and water birds	4
Aerial predators	5
Notes: taxa missing from Rayner 1988 removed from list

## Sheet: Norberg 1990
Genus	Species	Common Name	Flight style
Struthio	camelus	Ostrich	0
Dromaius	novaehollandiae	Emu	0
Casuarius	casuarius	Cassowary	0
Apteryx	haastii	Great spotted kiwi	0
Rhea	americana	Greater rhea	0
Rhynchotus	ruficens	Red winged tinamou	0
Gallus	gallus	Red junglefowl	2
Phasianus	colchicus	Common pheasant	2
Grus	grus	Common crane	1
Columba	livia	Rock dove	3
Pezophaps+	solitaria+	Solitaire	0
Aythya	fuligula	Tufted duck	2
Cygnus	olor	Mute swan	2
Tachyeres	brachypterus	Falkland steamer duck	0
Diomedea	exulans	Wandering albatross	1
Pelagodroma	marina	White faced storm petrel	1
Fulmarus	glacialis	Northern fulmar	1
Pelecanoides	urinatrix	Common diving petrel	2
Eudyptula	sp.	Little penguin	4
Phaethon	lepturus	White tailed tropic bird	1
Rhynchops	niger	Black skimmer	1
Larus	argentatus	Herring gull	1
Creagrus	furcatus	Swallow tailed gull	1
Gelochelidon	nilotica	Gull billed tern	1
Stercorarius	skua	Skua	3
Alca	torda	Razorbill	2
Gavia	immer	Great northern loon	2
Podiceps	cristatus	Great crested grebe	2
Pelecanus	erythrorhynchus	American white pelecan	1
Fregata	magnificens	Magnificent frigate bird	1
Phalacrocorax	carbo	Great cormorant	2
Phalacrocorax	harrisi	Galapagos cormorant	0
Threskiornis	aethiopicus	Sacred ibis	1
Buteo	buteo	Common buzzard	1
Aquila	chrysaetos	Golden eagle	1
Circus	cyaneus	Hen harrier	1
Vultur	gryphus	Condor	1
Sagittarius	serpentarius	Secretary bird	1
Falco	tinnunculus	Common kestrel	3
Falco	subbuteo	Eurasian hobby	3
Pandion	haliaetus	Osprey	1
Tyrannus	tyrannus	Eastern kingbird	3
Hirundo	rustica	Barn swallow	3
Corvus	corax	Raven	1
Ara	macao	Scarlet macaw	1
Amazona	aestiva	Blue fronted amazon	1
Strigops	habroptila	Kakapo	0
Apus	apus	Common swift	3
Tyto	alba	Barn owl	1
Ciconia	ciconia	White Stork	1
Ardea	cineria	Grey heron	1
Selasphorus	rufus	Rufus hummingbird	4
Based on Norberg 1990
Flightless	0
Slow, non-manoeuvrable soaring	1
Fast, non-manouvrable incl. verticle take off	2
Slow manouvrable flight	3
Fast, manouvrable flight	4
Notes: taxa missing from Norberg 1990 removed from list

## Sheet: Wang et al. 2011
Genus	Species	Common Name	Flight style
Struthio	camelus	Ostrich	0
Dromaius	novaehollandiae	Emu	0
Casuarius	casuarius	Cassowary	0
Apteryx	haastii	Great spotted kiwi	0
Rhea	americana	Greater rhea	0
Grus	grus	Common crane	2
Columba	livia	Rock dove	2
Pezophaps+	solitaria+	Solitaire	0
Aythya	fuligula	Tufted duck	2
Cygnus	olor	Mute swan	2
Tachyeres	brachypterus	Falkland steamer duck	0
Eudyptula	sp.	Little penguin	0
Larus	argentatus	Herring gull	2
Alca	torda	Razorbill	2
Gavia	immer	Great northern loon	2
Podiceps	cristatus	Great crested grebe	2
Phalacrocorax	carbo	Great cormorant	2
Phalacrocorax	harrisi	Galapagos cormorant	0
Buteo	buteo	Common buzzard	1
Aquila	chrysaetos	Golden eagle	1
Circus	cyaneus	Hen harrier	1
Falco	tinnunculus	Common kestrel	4
Falco	subbuteo	Eurasian hobby	4
Pandion	haliaetus	Osprey	1
Hirundo	rustica	Barn swallow	4
Strigops	habroptila	Kakapo	0
Apus	apus	Common swift	4
Tyto	alba	Barn owl	2
Ciconia	ciconia	White Stork	1
Ardea	cineria	Grey heron	2
Alcedo	atthis	Common kingfisher	3
Coracias	garrulus	European roller	3
Notes: taxa missing from Wang et al. (2011) removed from list
